# Supplementary material for: Hematological Markers in Thromboembolic Events: A Comparative Study of COVID-19 and Non-COVID-19 Hospitalized Patients
Source: J Clin Med. 2025 May 5;14(9):3192. doi: 10.3390/jcm14093192 (PMC12072893; doi:10.3390/jcm14093192)
Supplement: Supplementary file 1 [file jcm-14-03192-s001.zip]

Archive with 3 entries (3 files):
- Supplementary Table S1 (R1).pdf
- Supplementary Table S2 (R1).pdf
- Supplementary Table S3 (R1).pdf
